# Supplementary material for: Morphological diversity within a core collection of subterranean clover (Trifolium subterraneum L.): Lessons in pasture adaptation from the wild
Source: PLoS One. 2020 Jan 8;15(1):e0223699. doi: 10.1371/journal.pone.0223699 (PMC6949112; doi:10.1371/journal.pone.0223699)
Supplement: S1 Table — Data from the Australian Trifolium Genetic Resource Centre (ATGRC), Department of Primary Industries and Regional Development. Collection sites from islands are shown in parentheses. Blanks indicate missing data. (XLSX) [file pone.0223699.s006.xlsx]

## Sheet: S1 Table
S1 Table. Subspecies, country of origin of the original wild accessions and passport data (where available) for the 97 subterranean clover core collection lines, consisting of 95 lines collected from the Mediterranean region and two crossbred cultivars (L96 and L97). Data from the Australian Trifolium Genetic Resource Centre (ATGRC), Department of Primary Industries and Regional Development. Coll…
Line	ATGRC identity	Subspecies	Collection site origin	Latitude (°N)	Longitude (°E)	Altitude (m)	Soil pH (H2O)	Soil texture*
L01	3477	subterraneum	Italy	40.7	9.06	240	6	1
L02	CPI 026814	brachycalycinum	Israel	32.72	35.39	200
L03	CPI 039344	brachycalycinum	Greece	39.88	20.63	460
L04	CPI 039375	subterraneum	Serbia	42.82	22.13	300
L05	CPI 047284	subterraneum	Italy	38.59	16.28	800	6	1
L06	CPI 012869F	subterraneum	Morocco	33.87	-6.87	3
L07	CPI 014326J	subterraneum	Greece	39.75	22.37	69
L08	CPI 019450B	brachycalycinum	Israel	32.72	35.39	200	7.2
L09	CPI 019459C	subterraneum	Morocco	34.29	-6.6	20		1
L10	CPI 039329B	subterraneum	Greece	39.7	21.6	216
L11	CPI 047270D	subterraneum	Italy	39.51	16.4	745	6	1
L12	CPI 056897B	subterraneum	Tunisia	37.15	9.47	338	5.5	2
L13	CPI 065190J	subterraneum	Tunisia	36.75	8.68	650	7	2
L14	CPI 069987C	subterraneum	Turkey	36.7	29.2	680	8
L15	CPI 069990A	subterraneum	Turkey	36.3	29.5	1250	9	3
L16	CPI 070003D	subterraneum	Turkey	40.98	39.82	30	6	2
L17	CPI 070081C	brachycalycinum	Turkey	40.04	26.63	300
L18	CPI 070114A	brachycalycinum	Turkey	38.4	27.03	20	6.7
L19	CPI 070116A	brachycalycinum	Turkey	38.36	26.78	5	9	3
L20	CPI 083878E	subterraneum	Greece (Crete)	35.23	24.88	1300	6.5
L21	CPI 083910G	subterraneum	Greece	37.13	22.44	320	7	2
L22	CPI 083917B	brachycalycinum	Greece	37.82	22.15	470	6.5	1
L23	CPI 083927B	brachycalycinum	Greece	38.54	21.41	20	6.5
L24	CPI 083931A	subterraneum	Greece	38.71	21.33	80		1
L25	CPI 083945C	subterraneum	Greece	39.6	20.86	480	6.7
L26	CPI 083966G	subterraneum	Greece	39.65	20.54	150
L27	CPI 083982E	subterraneum	Greece	39.22	22.08	145	7	4
L28	CPI 083990D	subterraneum	Greece	39.11	22.03	570	6
L29	CPI 084452A	subterraneum	Spain	39.14	-6.6	350
L30	CPI 089752H	subterraneum	Italy (Sardinia)	39.09	8.74	130	6	1
L31	CPI 089762C	brachycalycinum	Italy (Sardinia)	39.3	8.76	60	7	5
L32	CPI 089764A	brachycalycinum	Italy (Sardinia)	39.35	8.62	260	8	1
L33	CPI 089771F	brachycalycinum	Italy (Sardinia)	39.4	8.47	330	7.5	3
L34	CPI 089792F	subterraneum	Italy (Sardinia)	40.36	8.78	660	5.5	3
L35	CPI 089809F	subterraneum	Italy (Sardinia)	40.7	9.04	200	5.5	1
L36	CPI 089809P	subterraneum	Italy (Sardinia)	40.7	9.04	200	5.5	1
L37	CPI 089862F	subterraneum	Italy (Sardinia)	40.58	9.18	700	5.5	1
L38	CPI 089862K	subterraneum	Italy (Sardinia)	40.58	9.18	700	5.5	1
L39	CPI 089921G	subterraneum	Italy (Sardinia)	39.35	9.55	10	5.5	2
L40	CPI 089931B	subterraneum	Italy (Sardinia)	39.35	9.47	250	6	2
L41	CPI 089936C	subterraneum	Italy (Sardinia)	39.28	9.33	150	6.5	1
L42	CPI 103903B	subterraneum	Spain	40.8	-5.5	840	5.5	1
L43	CPI 103957A	brachycalycinum	Portugal	37.67	-8.15	260	6.5	2
L44	CPI 103958B	subterraneum	Portugal	37.63	-8.23	200	6	2
L45	CPI 103970B	subterraneum	Portugal	37.86	-8.17	220	5.7	2
L46	CPI 129836D	subterraneum	France (Corsica)	42.16	8.78	460	5.8	1
L47	CPI 129909K	subterraneum	France	44.11	-0.3	100	5.7	1
L48	CPI 129929B	subterraneum	France	44.83	-0.75	40	7	1
L49	2006ISR32SUB.2	subterraneum	Israel	33.21	35.77	1100	5.5	2
L50	3455-B	subterraneum	Italy	39.16	9.45	410	6	1
L51	3494-D	subterraneum	Italy	40.33	9.3	570	6.5	1
L52	48980a	subterraneum	Portugal	41.18	-6.93	675
L53	CC12/7/4	subterraneum	Spain	38.46	-6.05	450	5.8
L54	DAM002WHITE-B	brachycalycinum	Greece (Skianthos)	39.17	23.48	50	7.5	1
L55	DAM002WHITE-H	brachycalycinum	Greece (Skianthos)	39.17	23.48	50	7.5	1
L56	DAM031-A	brachycalycinum	Greece (Lesbos)	39.11	26.27	250	8.5	1
L57	DAM038T.SUB	subterraneum	Greece (Lesbos)	38.96	26.39	15	8	1
L58	DGI007	subterraneum	Italy	39.44	16.3	580	6.5	1
L59	EP001BRACHY-A	brachycalycinum	Italy (Sardinia)	39.3	9.16	94	7.9	4
L60	EP001BRACHY-C	brachycalycinum	Italy (Sardinia)	39.3	9.16	94	7.9	4
L61	EP002BRACHY-C	brachycalycinum	Italy (Sardinia)	39.39	9.16	170	7.8	4
L62	EP006BRACHY-B	brachycalycinum	Italy (Sardinia)	39.53	9.1	160	8.5	5
L63	EP040SUB-I	subterraneum	Italy (Sardinia)	40.04	8.93	540		1
L64	EP058SUB-H	subterraneum	Italy (Sardinia)	40.42	8.74	488	7.1	4
L65	EP058SUB-L	subterraneum	Italy (Sardinia)	40.42	8.74	488	7.1	4
L66	EP099BISBRACHY-H	brachycalycinum	Italy (Sardinia)	40.17	8.93	265	6	3
L67	EP111BRACHYSUB-C	subterraneum	Italy (Sardinia)	39.36	9.57	40	6.6	2
L68	EP116SUB-A	subterraneum	Italy (Sardinia)	39.42	9.24	550	6.3	5
L69	EP118SUB-B	subterraneum	Italy (Sardinia)	39.51	9.25	650	6.4	5
L70	EP118SUB-F	subterraneum	Italy (Sardinia)	39.51	9.25	650	6.4	5
L71	EP128BRACHY-A	brachycalycinum	Italy (Sardinia)	40.11	9.28	990	6.2	2
L72	EP141-6136BRACHY-D	brachycalycinum	Italy (Sardinia)	40.58	9.1	800	6.3	1
L73	EP142SUB-N	subterraneum	Italy (Sardinia)	40.54	9.22	640	5.5	2
L74	EP144SUB-B	subterraneum	Italy (Sardinia)	40.43	9.14	270	7.3	5
L75	L074-B	subterraneum	Italy (Sicily)	37.9	15.05	550	7.5	3
L76	LO1983	subterraneum	Spain	43.22	-8.25	93
L77	LO3460	subterraneum	Spain	38.72	-3.97	738
L78	LO3591	subterraneum	Spain	38.38	-6.8	566
L79	LO5336	brachycalycinum	Bulgaria			28
L80	LO7307 (GMM-10)	subterraneum	Spain	39.58	-5.55	621	5.8	3
L81	LO0490	brachycalycinum	Spain	38.68	-7.05	260
L82	LO1121	brachycalycinum	Spain	38.32	-4.32	700
L83	LO1216	subterraneum	Spain	38.9	-6.33	240
L84	MCD070T.SUB-B	subterraneum	Morocco	33.49	-6.17	900	7	2
L85	Oekotyp-Nr.273.3	subterraneum	Morocco	33.83	-6.53	326
L86	Perugia 1214.3	brachycalycinum	Italy (Elba)	42.74	10.37	46
L87	PI 535700.4	subterraneum	Tunisia	37.05	9.18	100	5.9
L88	S3356-I	subterraneum	Italy (Sicily)	37.9	15.05	550	7.5	3
L89	S3615-F	subterraneum	Italy (Sicily)	38.38	14.98	400		1
L90	S3647-D	brachycalycinum	Italy (Sicily)	38.03	15.13	770		4
L91	S3668-H	brachycalycinum	Italy (Sicily)	37.98	15.2	860		3
L92	S3797-A	brachycalycinum	Italy (Sicily)	37.65	14.55	480		4
L93	S3824-C	subterraneum	Italy (Sicily)	37.73	14.37	840		4
L94	S3831-D	brachycalycinum	Italy (Sicily)	37.83	14.48	950		4
L95	S3933-E	brachycalycinum	Italy (Sicily)	37.93	14.05	440		4
L96	Coolamon	subterraneum	Cross-bred cultivar
L97	Urana	subterraneum	Cross-bred cultivar
Mean values for ssp. subterraneum				39.03	9.66	432	6.4	2.1
Mean values for ssp. brachycalycinum				38.64	14.75	324	7.3	2.9
*1 = sand, 2 = sandy loam, 3 = loam, 4 = clay loam, 5 = clay
