# Supplementary material for: Morphological diversity within a core collection of subterranean clover (Trifolium subterraneum L.): Lessons in pasture adaptation from the wild
Source: PLoS One. 2020 Jan 8;15(1):e0223699. doi: 10.1371/journal.pone.0223699 (PMC6949112; doi:10.1371/journal.pone.0223699)
Supplement: S2 Table — Intermediate ratings were also used for leaflet indentation, leaf marks, anthocyanin intensity and pubescence characters, where applicable. (XLSX) [file pone.0223699.s007.xlsx]

## Sheet: S2 Table
S2 Table. Semi-quantitative morphological markers and the rating scales used for their expression (from Nichols et al. [28]). Intermediate ratings were also used for leaflet indentation, leaf marks, anthocyanin intensity and pubescence characters, where applicable.
Trait	Expression	Rating
Leaflet: indentation of distal margin	Absent	0
	Moderate	2
	Strong	4
Leaf mark: position on leaflet	No leaf mark	0
	Proximal	1
	Central	2
	Distal	3
Leaf mark: width of pale green triangular crescent extending from the midrib	Absent	0
	Central dot (C1)	2
	Extending halfway to leaf margins (C2)	4
	Extending 2/3 to leaf margins (C3)	6
	Extending all the way to leaf margins (C4)	8
Leaf mark: breadth of pale green band extending between the leaf margins	Absent	0
	Narrow (B1)	2
	Moderately broad (B2)	4
	Broad (B3)	6
Leaf mark: breadth of white or pale green arms extending from the margins	Absent	0
	Narrow (A1)	2
	Moderately broad (A2)	4
	Broad (A3)	6
	Very broad (A4)	8
Leaf mark: colour of arms	Absent	0
	Pale green	1
	White	2
Anthocyanin intensity for:	Absent	0
(a) leaf flecking;	Weak	2
(b) leaf flush; and	Moderate	4
(c) stipule pigmentation	Strong	6
Pubescence for:	Glabrous	0
(a) leaf upper surfaces;	Weak	2
(b) petioles;	Moderate	4
(c) stems; and	Strong	6
(d) peduncles	Very strong	8
Calyx tube: extent of distal anthocyanin pigmentation	Absent	0
	1/4 tube	2
	1/2 tube	4
	3/4 tube	6
	Whole tube	8
Seed colour	Light (cream-amber)	0
	Dark (black, purple or brown)	1
