# Supplementary material for: Morphological diversity within a core collection of subterranean clover (Trifolium subterraneum L.): Lessons in pasture adaptation from the wild
Source: PLoS One. 2020 Jan 8;15(1):e0223699. doi: 10.1371/journal.pone.0223699 (PMC6949112; doi:10.1371/journal.pone.0223699)
Supplement: S4 Table — Residuals were analysed for assumptions of normality and homogeneity and square root or log transformations were conducted where appropriate when these assumptions were not fulfilled. (XLSX) [file pone.0223699.s009.xlsx]

## Sheet: S4 Table
S4 Table. Transformations used for Analysis of Variance (ANOVA) to compare means of the 125 core collection lines and cultivars and to compare differences between subspecies subterraneum, yanninicum and brachycalycinum for 23 traits. Residuals were analysed for assumptions of normality and homogeneity and square root or log transformations were conducted where appropriate when these assumptions w…
Trait	ANOVA replicate data for genotype comparisons	ANOVA genotype means of core collection vs cultivars
77 DAS
Maximum plant diameter (cm)	-	-
Leaf size (cm2)	Square root	Log
Petiole diameter (mm)	-	Log
Petiole length (cm)	-	-
110 DAS
Plant height (cm)	Square root	-
Leaf size (cm2)	Square root (23 – x)	-
Plant area (cm2)	Square root	Square root
Biomass (g)	-	-
At first flowering
Flowering time (days)	-	-
Leaf size (cm2)	Square root	-
Petiole length (cm)	Square root	-
Petiole diameter (mm)	-	-
Internode length (cm)	Square root	-
Stem diameter (mm)	-	-
Peduncle length (mm)	Log	Log
Peduncle diameter (mm)	-	-
At senescence
Maximum stem length (cm)	-	-
Total herbage DM (g)	-	-
Mean seed weight (mg)	Log	-
Isoflavones
Formononetin (% of d.m.)	Square root	Log (x + 0.01)
Genistein (% of d.m.)	Square root	-
Biochanin A (% of d.m.)	Square root	Square root
Total isoflavones (% of d.m.)	Square root	-
