# Supplementary material for: Morphological diversity within a core collection of subterranean clover (Trifolium subterraneum L.): Lessons in pasture adaptation from the wild
Source: PLoS One. 2020 Jan 8;15(1):e0223699. doi: 10.1371/journal.pone.0223699 (PMC6949112; doi:10.1371/journal.pone.0223699)
Supplement: S5 Table — L12 and L79 are excluded as BIOCLIM data could not be obtained for their collection sites. L96 and L97 are excluded, as they are cross-bred cultivars. Explanations of variables are given in S3 Table. (XLSX) [file pone.0223699.s010.xlsx]

## Sheet: S5 Table
S5 Table. Data for 19 BIOCLIM variables for 93 core collection lines. L12 and L79 are excluded as BIOCLIM data could not be obtained for their collection sites. L96 and L97 are excluded, as they are cross-bred cultivars. Explanations of variables are given in S3 Table.
	BIOCLIM variable
Line	BIO1	BIO2	BIO3	BIO4	BIO5	BIO6	BIO7	BIO8	BIO9	BIO10	BIO11	BIO12	BIO13	BIO14	BIO15	BIO16	BIO17	BIO18	BIO19
	°C											mm
L01	15.6	7.7	3.3	539	28.6	5.7	22.9	13.3	22.5	22.8	9.1	634	96	6	55	268	41	58	235
L02	20.1	10.4	4.2	561	32.8	8.1	24.7	12.9	26.5	26.7	12.9	517	138	0	108	345	0	1	303
L03	12.6	10.5	3.6	639	29	-0.1	29.1	5.9	21	21	4.6	1169	180	27	53	504	95	95	464
L04	9.9	10.5	3.4	711	26.3	-4.3	30.6	13.6	2	18.7	0.4	570	66	37	17	170	122	143	132
L05	13.7	6.9	3.1	547	26.1	4	22.1	8.8	20.7	20.9	7.2	924	140	20	53	387	70	103	362
L06	21.8	13.4	3.7	771	40.8	5.2	35.6	16.8	31.8	31.8	12	84	11	0	42	29	5	5	25
L07	15.7	12.2	3.6	726	34.1	0.7	33.4	12	25.2	25.2	6.6	473	59	15	35	174	63	63	142
L08	20.1	10.4	4.2	561	32.8	8.1	24.7	12.9	26.5	26.7	12.9	517	138	0	108	345	0	1	303
L09	18	9.7	4.5	409	28.6	7.4	21.2	13.7	23	23.2	12.7	575	116	0	79	293	7	10	270
L10	14.3	11.9	3.5	723	32.7	-0.5	33.2	10.6	23.2	23.6	5	734	104	19	40	264	83	84	262
L11	13.7	6.3	2.8	568	26.3	4.2	22.1	11.3	21.1	21.2	7	869	124	17	49	352	76	101	317
L13	16.4	11.9	3.9	631	33.8	3.9	29.9	8.7	24.5	24.8	8.7	997	161	5	63	452	38	64	452
L14	15.6	12.5	4	648	32.6	2	30.6	7.6	24	24	7.6	862	201	5	92	511	26	26	511
L15	12.9	11.2	3.7	670	29.5	-0.5	30	4.5	21.5	21.5	4.5	751	163	8	84	427	30	36	427
L16	13.3	7.6	3.1	583	25.7	1.9	23.8	11.3	20.7	20.8	6.1	893	114	43	28	313	162	179	215
L17	13.6	10.4	3.6	656	29.7	0.9	28.8	7.2	22.1	22.1	5.6	703	123	12	60	321	52	52	312
L18	16	10.3	3.6	638	31.6	3.6	28	8.2	24.4	24.4	8.2	706	147	3	83	388	15	15	388
L19	16.9	9.8	3.6	612	31.8	4.9	26.9	9.4	24.9	24.9	9.4	653	138	2	85	367	10	10	367
L20	11.3	7.1	3.2	544	23.3	1.5	21.8	4.8	18.4	18.4	4.7	1015	212	5	81	537	28	28	483
L21	15	9.9	3.8	568	29.4	3.7	25.7	9.7	22.4	22.4	8.1	747	139	8	71	371	30	30	343
L22	13.2	10.9	3.9	600	28.9	1.1	27.8	7.4	21	21	5.9	842	146	13	63	392	52	52	370
L23	16.7	10	3.6	611	31.9	4.5	27.4	10.7	24.6	24.6	9.2	909	152	11	65	423	45	45	390
L24	16.4	10.2	3.6	626	32	4	28	10.1	24.5	24.5	8.7	945	157	13	63	432	52	52	404
L25	13.2	10.9	3.6	646	29.9	0.2	29.7	6.4	21.6	21.6	5.1	1069	165	24	52	458	90	90	423
L26	14.2	10.4	3.6	622	30.1	1.7	28.4	7.7	22.3	22.3	6.4	1175	189	19	60	527	73	73	487
L27	15.4	11.5	3.5	705	33.2	1.2	32	6.5	24.2	24.5	6.5	708	109	14	45	273	70	73	273
L28	14	11.3	3.5	692	31.6	0.2	31.4	6.8	22.6	23	5.3	761	115	16	45	294	77	81	293
L29	16.3	11.3	3.8	620	33.8	4.1	29.7	9.5	24.5	24.5	8.7	538	71	4	51	206	35	35	194
L30	15.9	8.8	3.7	525	29.2	5.7	23.5	11	22.7	23	9.8	574	83	4	57	234	25	52	225
L31	16.2	9.3	3.8	534	30	5.6	24.4	13.9	23.1	23.3	9.9	527	77	4	56	212	25	50	199
L32	14.1	8.3	3.5	548	27.9	4.2	23.7	9	21.2	21.5	7.8	726	107	7	56	300	39	62	287
L33	14.5	8.1	3.5	532	27.9	4.8	23.1	9.6	21.4	21.7	8.4	730	111	6	58	308	35	60	289
L34	13.3	8	3.3	575	27.6	3.4	24.2	7.8	20.9	21.1	6.6	894	137	8	57	373	58	68	351
L35	15.6	7.7	3.3	539	28.6	5.7	22.9	13.3	22.5	22.8	9.1	634	96	6	55	268	41	58	235
L36	15.6	7.7	3.3	539	28.6	5.7	22.9	13.3	22.5	22.8	9.1	634	96	6	55	268	41	58	235
L37	13.3	7.3	3.1	569	26.9	3.5	23.4	10.7	20.8	21	6.7	776	117	10	52	309	58	69	292
L38	13.3	7.3	3.1	569	26.9	3.5	23.4	10.7	20.8	21	6.7	776	117	10	52	309	58	69	292
L39	16.7	7.2	3.3	516	29.2	7.5	21.7	14.8	23.4	23.8	10.9	346	49	3	51	139	21	49	103
L40	15.7	7.5	3.3	534	28.7	6.3	22.4	13.6	22.7	23	9.7	405	56	5	49	159	26	54	143
L41	16	7.9	3.4	529	29.1	6.3	22.8	13.9	22.9	23.2	10	397	53	4	50	156	23	50	142
L42	11.8	11.7	3.9	612	29.2	-0.2	29.4	7.8	19.8	20.1	4.4	418	50	11	33	134	56	58	116
L43	16.2	10.3	4.2	474	30.4	6.2	24.2	11.4	22.2	22.7	10.6	567	86	2	63	252	23	23	245
L44	16.2	10.1	4.2	461	30	6.4	23.6	11.5	22	22.5	10.7	565	87	2	64	254	22	23	246
L45	16.6	10.3	4.2	470	30.8	6.7	24.1	11.8	22.5	23	11	559	84	2	63	246	23	23	240
L46	13.7	6.7	3.2	507	25.3	4.6	20.7	11.7	20.3	20.5	7.7	712	100	11	45	281	63	88	234
L47	12.4	10.8	4.2	541	26.3	0.7	25.6	6.2	19.2	19.2	5.4	948	107	54	16	288	197	197	271
L48	12.6	9.9	4.1	517	25.7	1.8	23.9	6.7	19.1	19.1	5.9	963	108	53	20	307	187	187	282
L49	14.8	9.6	3.6	609	28.6	2.4	26.2	6.7	21.9	21.9	6.7	740	176	0	105	479	1	1	479
L50	16.6	7	3.2	514	28.9	7.5	21.4	14.7	23.3	23.6	10.8	329	46	3	51	126	17	48	104
L51	14.2	7.7	3.2	563	27.9	4.4	23.5	11.7	21.6	21.8	7.6	700	109	8	52	284	50	64	263
L52	27.3	15.7	5.9	276	39.5	12.9	26.6	26.9	23.7	31	23.7	537	189	0	140	433	0	82	0
L53	16	12	3.8	652	34.5	3.1	31.4	8.9	24.6	24.6	8	577	76	4	54	221	30	30	210
L54	16.5	9.2	3.3	658	31.8	4.1	27.7	10.1	25.2	25.2	8.5	503	77	12	50	206	47	47	198
L55	16.5	9.2	3.3	658	31.8	4.1	27.7	10.1	25.2	25.2	8.5	503	77	12	50	206	47	47	198
L56	15.7	8.2	3.3	604	29.7	4.9	24.8	8.5	23.7	23.7	8.5	651	134	5	79	347	23	23	347
L57	16.1	8.3	3.3	606	30.3	5.2	25.1	8.9	24.2	24.2	8.9	661	138	4	81	359	19	19	359
L58	15.3	6.5	2.9	555	27.6	5.8	21.8	13	22.4	22.6	8.7	865	126	15	51	355	68	97	322
L59	16.3	8.8	3.7	525	29.5	5.9	23.6	14.1	23.1	23.3	10.1	420	56	3	52	166	21	46	153
L60	16.3	8.8	3.7	525	29.5	5.9	23.6	14.1	23.1	23.3	10.1	420	56	3	52	166	21	46	153
L61	16	8.9	3.6	538	29.7	5.6	24.1	13.7	23	23.2	9.7	448	60	4	51	176	26	50	162
L62	15.7	8.8	3.6	548	29.6	5.3	24.3	13.3	22.8	23	9.3	495	71	5	51	199	30	54	180
L63	14.1	8.2	3.3	569	28.3	4	24.3	11.5	21.5	21.7	7.4	772	121	8	55	317	51	65	299
L64	14.3	8.1	3.3	563	28.4	4.3	24.1	11.8	21.7	21.9	7.7	804	128	6	57	342	49	63	311
L65	14.3	8.1	3.3	563	28.4	4.3	24.1	11.8	21.7	21.9	7.7	804	128	6	57	342	49	63	311
L66	15.8	8.4	3.5	545	29.5	5.6	23.9	13.4	22.9	23.1	9.4	642	100	5	57	276	38	56	242
L67	16.7	7.2	3.3	516	29.2	7.5	21.7	14.8	23.4	23.8	10.9	346	49	3	51	139	21	49	103
L68	14.5	8.2	3.4	560	28.5	4.6	23.9	12.1	21.9	22.1	8.1	538	80	7	50	211	37	60	200
L69	14.5	8	3.3	561	28.4	4.5	23.9	12	21.8	22.1	8	539	82	7	50	212	38	61	200
L70	14.5	8	3.3	561	28.4	4.5	23.9	12	21.8	22.1	8	539	82	7	50	212	38	61	200
L71	11.6	7.2	3	589	25.6	1.6	24	4.8	19.5	19.6	4.8	870	128	11	51	330	62	72	330
L72	12.9	7.3	3.1	572	26.5	3	23.5	10.2	20.4	20.6	6.1	824	123	10	52	326	61	71	312
L73	13.3	7.3	3.1	569	26.9	3.5	23.4	10.7	20.8	21	6.7	776	117	10	52	309	58	69	292
L74	15	7.9	3.3	553	28.5	5	23.5	12.5	22.2	22.4	8.5	683	105	7	55	285	46	61	257
L75	13.9	7	3	582	27.1	3.9	23.2	11.6	21.6	21.6	7.2	634	96	13	53	258	46	80	209
L76	13.6	7.4	4.1	362	23.6	5.6	18	9.8	18.1	18.5	9.2	1134	153	33	40	426	128	148	396
L77	14	12.7	3.8	691	33.9	0.5	33.4	12.2	23.4	23.4	5.8	507	65	5	46	180	37	37	160
L78	15.2	11.3	3.8	602	32.4	3.3	29.1	8.8	23.1	23.3	8	621	84	4	54	244	35	37	234
L80	14.7	11.6	3.7	663	33.2	2	31.2	7.5	23.6	23.6	6.7	475	58	6	45	164	38	38	152
L81	16.6	11.4	3.9	589	33.5	4.7	28.8	10.3	24.3	24.4	9.4	542	75	4	52	213	34	35	203
L82	15.1	12.2	3.6	696	34.7	1.7	33	7.9	24.5	24.5	6.7	584	84	5	52	216	31	31	204
L83	16.7	11.7	3.8	637	34.7	4.1	30.6	9.7	25.1	25.1	8.9	498	65	3	52	189	29	29	177
L84	16.8	14.2	4.4	591	34.5	2.9	31.6	10.5	24.4	24.7	9.6	547	86	1	67	229	13	16	227
L85	17.7	12.3	4.5	503	32.5	5.5	27	12.5	24	24.4	11.5	500	88	0	72	225	7	10	219
L86	15.2	6.3	2.9	535	27.3	6.1	21.2	12.9	22.1	22.4	8.9	587	80	12	41	223	65	94	176
L87	17.7	9.7	3.9	554	31.6	6.8	24.8	11	24.6	25.1	11	854	156	4	68	408	26	53	408
L88	13.9	7	3	582	27.1	3.9	23.2	11.6	21.6	21.6	7.2	634	96	13	53	258	46	80	209
L89	17.2	6.9	3.1	529	29.6	7.9	21.7	15.4	24	24.4	11.1	650	95	11	54	262	41	82	220
L90	15.2	7.1	3.1	564	28.1	5.4	22.7	13	22.6	22.8	8.7	672	98	13	52	271	48	85	225
L91	13.6	6.9	3	577	26.6	3.7	22.9	11.3	21.2	21.3	6.9	682	99	15	52	274	52	86	226
L92	15.6	7.7	3.2	566	28.8	5.3	23.5	13.4	22.9	23.1	9	496	84	7	57	214	30	59	158
L93	14	6.7	2.8	595	27.3	4	23.3	11.5	21.8	21.9	7.1	490	78	9	54	204	34	63	171
L94	13.8	6.7	2.8	597	27.2	3.8	23.4	11.4	21.7	21.7	6.9	512	80	10	53	210	37	37	164
L95	14.7	6.5	2.8	575	27.6	5	22.6	12.4	22.3	22.4	8.1	520	76	8	54	215	33	63	169
Mean values for ssp. subterraneum
	15.1	9.4	3.6	575	29.7	3.9	25.8	11	22.2	22.7	8.2	677	107	10.5	55.4	288	49.7	63.5	260
Mean values for ssp. brachycalycinum
	15.4	8.9	3.5	581	29.7	4.5	25.3	10.8	23	23.1	8.5	631	103	7.7	60.5	280	36.6	48.9	257
