# Supplementary material for: Morphological diversity within a core collection of subterranean clover (Trifolium subterraneum L.): Lessons in pasture adaptation from the wild
Source: PLoS One. 2020 Jan 8;15(1):e0223699. doi: 10.1371/journal.pone.0223699 (PMC6949112; doi:10.1371/journal.pone.0223699)
Supplement: S6 Table — Mean of four single plant replicates. (XLSX) [file pone.0223699.s011.xlsx]

## Sheet: S6 Table
S6 Table. Measurements at 77 days after sowing (DAS) and 110 DAS on single plants of 97 core collection lines and 28 diverse cultivars of subterranean clover. Mean of four single plant replicates.
Genotype	Measurements at 77 DAS				Measurements at 110 DAS
	Maximum plant diameter (cm)	Leaf size (cm2)	Petiole length (cm)	Petiole diameter (mm)	Plant height (cm)	Leaf size (cm2)	Biomass (g)	Plant area (cm2)
Core collection lines
L01	22.7	3.4	8	0.93	10	18.9	17.9	1078
L02	36.6	12.8	12.8	2	6.6	17	28.4	4293
L03	23.2	4.8	8.3	1.25	6	16	16.6	911
L04	21.1	4.2	6.7	1.03	7.9	15.8	15.9	858
L05	26	6.7	8.5	1.23	8	18.5	21.2	1560
L06	24.8	6	8.3	1.25	7.9	18.5	17.9	1187
L07	21.9	3.8	8.2	1.18	4.8	11.9	15.3	597
L08	31.6	13.6	11.5	1.83	10.2	20	24.9	3379
L09	31.2	11.3	10.7	1.65	7	15.2	26.4	3439
L10	26.7	5	8.7	1.15	7.8	20.4	20.5	1662
L11	18.9	4.7	5.7	1.23	6.6	13.9	13.3	541
L12	22.7	4.5	6.6	1.08	3.6	12.3	15.9	1093
L13	21.9	4.6	6.7	1.1	4.6	11.4	14	588
L14	17.3	2.3	5.3	0.9	2.5	8.5	11.4	346
L15	24.6	3.7	8.6	1.1	9.8	20.4	18.8	1803
L16	20.3	2.3	6.3	0.95	4.8	14	14.6	533
L17	29.2	6.3	8	1.38	7.1	17.8	17.9	1262
L18	25.2	5.5	9.1	1.2	7	14	17.9	1139
L19	27.3	6	9.3	1.35	6	16.9	17.2	1063
L20	23.8	3.8	8.6	1.2	5.4	17.6	15.3	765
L21	17.3	2	5	0.93	4.8	11.6	15.9	632
L22	28.2	7.1	11.5	1.43	8.3	15.1	19.6	1661
L23	27.2	7.1	10.2	1.53	8.9	17.7	21.2	1776
L24	23.1	3.8	8.5	1.1	5.9	15.9	17.9	1212
L25	21.3	4	7.4	0.95	7.6	15.5	17.9	1053
L26	26.7	5.1	10.2	1.28	5.5	15.1	17.2	874
L27	14	2.2	4	0.9	2.1	4.8	8.7	172
L28	23.3	4	6.3	1.18	6	18.3	18.6	1155
L29	23.1	5.7	7.3	1.23	6	15.2	20.5	2063
L30	19.3	4	5.8	1.05	3	9.6	12	286
L31	26	6	9.3	1.35	7.5	19.9	21.8	2217
L32	35.4	10.7	12.4	1.68	10.6	19.2	23.8	2726
L33	28.5	6.4	8.6	1.3	6.5	19.3	18.8	1284
L34	19.1	3	6.9	0.85	6.5	13.1	15.9	663
L35	25	3.8	8.7	1.05	5.4	13.9	17.2	990
L36	25.4	3.4	9.6	1.03	4.1	9.8	16.6	879
L37	26.8	5.1	9.8	1.17	7	19.1	18.8	1348
L38	21.9	3.8	8.1	1.05	8.9	20.8	16.6	882
L39	21	4	6.5	1.13	6.1	15.4	15.9	808
L40	20.6	3.6	6.9	1	8.7	17.3	15.3	646
L41	21	2.3	7	0.93	5.3	14.3	17.2	1121
L42	20.9	3.6	7.4	0.98	4.8	13.5	13.3	626
L43	30.8	7.1	10.3	1.25	7.3	15.8	23.1	3133
L44	19.2	3	6.2	0.88	4.3	16	15.3	840
L45	25.6	4.5	9.5	1.08	8.5	18.8	19.9	1547
L46	25.9	4.8	8.6	1.13	7	13.9	16.6	931
L47	20.1	3.6	7.6	0.98	8.1	17.7	16.6	883
L48	21	3.2	7.7	1.08	7.3	14.6	16.6	761
L49	23.7	5.7	8.3	1.18	7.7	13	17.9	1177
L50	19.4	2.5	5.9	1.08	3	11.9	16.2	768
L51	24.7	4.8	8.5	1.15	7	18.4	17.9	1038
L52	25.8	6	8.2	1.15	6.5	17	18.6	1124
L53	24.7	4.5	7.2	1.1	6.4	15.8	17.2	971
L54	29.4	6	10.2	1.18	9.1	21.9	19.9	1484
L55	28.4	7.1	10.5	1.25	7.6	16	17.9	1145
L56	31.8	7.6	11.1	1.48	11	18.9	21.2	1887
L57	17.3	2.4	5.2	0.95	2	6.8	12	501
L58	31	8.6	9.2	1.37	5.1	16.5	19.2	1631
L59	25.6	4.5	9.6	1.27	4.3	12.8	19.2	1584
L60	25.7	4.5	9.6	1.35	3.3	9.9	16.6	898
L61	31	6.3	10.9	1.35	6.6	17.8	21.2	2130
L62	31.3	9.3	12.1	1.6	11.4	19.8	20.5	1901
L63	19.2	2.5	6.7	0.85	4.1	13.6	12.7	435
L64	23.9	4	8.8	1.08	6.3	13.5	16.6	947
L65	22.2	4.8	6.8	1	9.4	19.6	17.9	1011
L66	24.6	5.4	9.2	1.33	7.5	19.1	19.9	1663
L67	25.9	4	10.3	0.98	7.5	14.7	19.9	1514
L68	21.9	3.8	7.6	1	5.6	12.3	15.3	912
L69	22.9	3.8	8.2	1	4.9	12.1	15.3	1081
L70	22.3	3.8	7.9	1.08	6.8	18.3	15.9	777
L71	32.6	6	12.9	1.43	7.3	15.6	21.2	1757
L72	30.8	5.8	11.3	1.3	10.3	19.4	20.5	1931
L73	24.1	4.5	8.8	1.05	5	11	14	489
L74	17.9	3.4	5.9	1	5.4	13.7	15.3	639
L75	21.6	5.1	6.9	1.2	5.5	15	17.2	995
L76	26.7	4.8	8.3	1.4	6.4	17.3	18.6	1322
L77	20.9	3.8	6.7	1	4.6	11.4	17.2	1052
L78	17.6	3.2	5.1	0.85	3.9	10.8	14.6	577
L79	26.4	5.1	9.6	1.23	8.9	15	17.9	1039
L80	22.8	4	7.5	1.05	8.8	16.1	16.6	880
L81	30.8	8	10.6	1.33	11.3	19.4	21.2	2276
L82	30.2	6.8	11.7	1.28	10.1	20	19.2	1913
L83	35	10.7	12.8	1.5	5.6	17.4	22.5	2163
L84	19.3	4.6	6.5	0.98	4.8	17.7	15.3	755
L85	25.7	7.3	7.9	1.3	4.4	10.9	14.6	1058
L86	28.8	9.3	9.6	1.33	10.3	20.8	21.2	1848
L87	27.7	6.3	8.1	1.3	3.8	14.7	16.6	967
L88	23.6	4.2	7.7	1	2.5	7.8	10	205
L89	23.8	5.8	8.2	1.37	4.6	9.1	17.9	1658
L90	24.8	5.1	8.7	1.28	8	19.6	16.6	1018
L91	26.5	5.7	10.2	1.25	10.1	20.9	19.2	1373
L92	24.9	5.4	8.5	1.2	5.5	15.8	21.8	1978
L93	25.7	5.1	8.7	1.23	6.4	16.5	15.3	1110
L94	26.9	5.3	8.4	1.08	8	16.4	20.5	1291
L95	29.3	6.7	9.9	1.38	8.2	16.6	19.6	1112
L96	23	5.1	8.2	1.2	5.9	12.2	15.3	710
L97	26.2	6.9	7.7	1.33	6.1	13.8	18.6	1279
Cultivars
Antas	33	11.7	11.6	1.65	9.4	18.7	21.8	2548
Bindoon	22	5.7	6.7	1.28	5.5	14.7	18.6	1232
Campeda	22.7	5.1	8	1.15	5.5	17	16.6	895
Clare	33	10.7	11.8	1.9	8.3	20.6	19.9	2713
Daliak	16.9	1.9	5.4	0.83	3.6	10	11.4	390
Dalkeith	19.7	3	6.2	0.88	4.6	13.5	15.9	998
Denmark	17	3.3	6	0.98	4.1	12.9	15.3	650
Dinninup	26.3	5.2	9.3	1.15	4.9	9.2	15.9	893
Dwalganup	24.3	4.5	8.4	1.33	4.5	15.9	18.6	2099
Geraldton	18.6	3	6.1	0.9	3.6	11.1	14	699
Gosse	27.5	6.7	10.7	1.2	15.6	18.9	18.6	1184
Goulburn	20.2	3	7.4	0.95	5.3	8.8	14.6	491
Izmir	24.8	4.5	8.6	1.1	7.6	17.8	18.6	1419
Leura	22	3.3	7.7	1.03	4.8	16.2	15.3	824
Losa	23.1	5.5	7.5	1.27	7.2	14.6	18.8	1276
Mintaro	32	9.1	12	1.33	8.5	17.3	23.1	2458
Mt Barker	25.4	4.9	8	1.3	9	19.2	18.6	1308
Napier	26.5	5.1	10	1.35	8.5	17.3	17.2	931
Narrikup	25.5	5.4	8.9	1.2	7.9	17.5	21.2	1459
Nungarin	25.3	5.7	7.1	1.3	4	8.7	18.6	1447
Riverina	22.4	4.2	8.6	1.25	6.4	14.9	16.6	976
Rosabrook	20.7	5.2	7.5	1.15	6	13.3	14.6	700
Rosedale	27.6	6.7	10.8	1.25	6.6	17.1	21.8	2111
Seaton Park	24.4	4.5	9.3	1.15	8.6	16.2	19.2	1530
Trikkala	18.3	2.8	6.4	0.95	4.9	9.8	12	405
Woogenellup	23.8	5.6	7.5	1.15	10.5	19.4	17.9	1298
Yarloop	30.8	5.7	10.7	1.4	7.1	18.3	19.2	1574
York	21.9	3.6	7.8	0.98	6.9	16.4	16.6	991
