# Supplementary material for: Morphological diversity within a core collection of subterranean clover (Trifolium subterraneum L.): Lessons in pasture adaptation from the wild
Source: PLoS One. 2020 Jan 8;15(1):e0223699. doi: 10.1371/journal.pone.0223699 (PMC6949112; doi:10.1371/journal.pone.0223699)
Supplement: S7 Table — Mean of four singe plant replicates. (XLSX) [file pone.0223699.s012.xlsx]

## Sheet: S7 Table
S7 Table. Days from sowing to flowering, measurements on the first flowering node and mature plant measurements on single plants of 97 core collection lines and 28 diverse cultivars of subterranean clover. Mean of four singe plant replicates.
Genotype	Measurements at flowering								Mature plant measurements
	Flowering time (days)	Leaf size (cm2)	Petiole length (cm)	Petiole diameter (mm)	Internode length (cm)	Stem diameter (mm)	Peduncle length (mm)	Peduncle diameter (mm)	Max stem length (cm)	Biomass (g)	Mean seed weight (mg)
Core collection lines
L01	105	8.7	11.3	1.36	4.4	2.17	46.8	1.28	68	244	7.6
L02	94	14.4	11.3	1.98	7.7	2.98	87	0.93	111	208	11.2
L03	155	8.7	4.2	1.41	4.4	2.07	42	0.95	50	168	6.9
L04	133	18.6	16.2	1.79	8.8	2.86	62	1.11	80	224	9.4
L05	149	9.4	5.5	1.23	5.9	2.22	34	1.18	63	345	5.7
L06	113	12.1	9.8	1.64	4.8	2.53	36	0.98	60	176	8.5
L07	131	10	12.6	1.53	7.2	2.72	62.7	1.08	70	150	7.5
L08	95	17.2	13	2.08	7.7	2.87	86.5	0.98	90	169	13.3
L09	94	14.2	11.3	1.95	6.8	3.18	56.5	1.29	95	181	17.6
L10	117	11.6	11.6	1.69	6.8	2.78	68	1.09	104	277	7.6
L11	100	10	8.2	1.62	2.8	2.73	36	1.32	42	93	9.9
L12	100	6.9	6.2	1.32	4.2	2.65	41.3	1.06	58	93	12.3
L13	120	6.1	5.6	1.2	3.7	2.4	44.7	0.99	46	121	8
L14	89	2.9	4.8	1.05	2.1	2.35	25	0.61	53	28	7.7
L15	88	5.9	10.7	1.4	3.4	2.6	33.5	1.22	74	131	9.7
L16	147	7.9	6.9	1.35	4.1	2.34	30	No data	33	76	7.3
L17	141	8.8	5.8	1.41	6.1	2.25	51.5	No data	49	123	5.2
L18	120	11.7	8.7	1.76	4.7	2.87	55.7	0.94	62	59	7.1
L19	132	7.3	5.5	1.26	6.6	2.14	71	0.74	72	181	6.9
L20	117	5.4	8.7	1.39	2.6	2.77	35.8	1.08	38	66	6.1
L21	101	3.7	6.6	1.2	3.4	2.92	33.8	1.13	61	166	9.7
L22	141	9	4.4	1.26	5.5	2.02	No data	No data	52	120	5.7
L23	136	17.6	6.5	1.77	7.6	2.57	62.8	1.17	86	238	8.3
L24	127	14.2	15.7	1.77	8.8	3.28	67.3	1.35	90	133	9.9
L25	137	17.2	11.5	1.97	7.3	2.74	57	1.19	75	275	10.2
L26	117	8.5	12.7	1.59	6.4	2.51	43	1.08	48	75	10.6
L27	113	2.2	3.3	0.81	2.5	1.69	26.8	0.89	36	17	7
L28	114	10.9	12.1	1.55	5.1	2.92	79	0.97	78	172	11.4
L29	92	7.4	9.5	1.33	4.9	2.83	54.8	0.92	86	173	7.3
L30	121	5.8	6.4	1.42	4.1	2.66	36.8	1.05	53	69	7.2
L31	109	12.6	10.8	1.7	6.7	2.65	117	0.85	93	326	8.4
L32	122	17.1	11.1	1.83	6.7	2.66	116.8	0.91	73	157	7.8
L33	134	15.8	10	1.87	7.1	2.54	122.8	0.98	81	297	6.6
L34	135	9.6	11	1.51	6.2	2.25	40.8	1.12	44	106	7.4
L35	120	9.3	11.5	1.49	4.8	2.6	44.3	1.07	95	238	9
L36	118	4.8	6.7	1.21	4.9	2.08	43	0.95	67	No data	9.7
L37	113	10.2	15	1.54	5.9	2.43	36.8	0.92	56	180	7.7
L38	139	11.3	10.3	1.73	5.1	2.57	39.7	0.96	32	120	5.8
L39	118	8.6	13	1.53	3.7	3.04	34	0.86	33	85	5.9
L40	129	7.4	7.8	1.19	5.1	2.25	41.3	1.14	39	87	6.8
L41	99	4.5	7.8	1.02	5.1	2.12	43.3	0.97	81	121	8.6
L42	161	5	5.2	1.22	3.8	1.98	26	1.08	34	85	5.4
L43	102	8.6	8.5	1.58	5.4	2.48	80	0.95	69	179	10.3
L44	99	4.7	5.9	1.07	3.5	2.51	30	0.99	64	36	7.2
L45	106	8	11	1.47	5.3	2.33	36.3	0.94	56	144	6.7
L46	148	8.6	8.8	1.52	4.7	2.52	44	1.01	53	208	6.8
L47	138	8.1	6.8	1.41	6.1	2.32	38	1.15	36	78	7.8
L48	176	2.5	2.3	1.1	1.7	2.11	No data	No data	30	170	No data
L49	86	6.3	8.5	1.3	3.5	2.6	35	0.84	68	No data	10.4
L50	94	4	7.7	1.2	2.5	2.73	24.3	0.92	66	102	6.1
L51	142	7.2	4.8	1.26	4.5	2.29	37	0.97	50	124	5.2
L52	121	10.9	12.1	1.7	5.5	2.46	45.7	1.13	64	232	5.6
L53	104	7.2	8.8	1.24	4	2.13	46.8	0.81	57	119	7.5
L54	137	9.6	6.2	1.63	4.4	2.62	48.3	0.79	58	183	6.4
L55	136	11.5	10.2	1.63	6.8	2.7	69.7	0.88	72	180	6.9
L56	136	8.6	4.6	1.38	6.8	2.16	86.7	0.86	64	158	8.1
L57	87	3	6.1	1.13	3.6	2.2	63	0.83	51	17	6.9
L58	90	8.6	11.2	1.3	4.2	2.93	41	1.21	97	283	9.5
L59	135	10	9.5	1.48	8	2.28	101.8	0.94	104	380	5.8
L60	137	8	8.5	1.4	7.7	2.22	105.3	0.83	81	256	6.8
L61	115	16.3	10.8	1.95	7.5	2.89	121.8	0.96	86	293	8.3
L62	132	12	7.5	1.64	6.5	2.62	92.8	1.1	57	144	10.8
L63	142	5.7	4.3	1.23	4.2	2.24	28	0.8	56	126	6.2
L64	112	9.2	13.3	1.6	4.8	2.64	35	1.23	73	184	8.3
L65	127	15.8	13.9	1.76	8.2	2.53	53.8	1.17	76	237	7.7
L66	133	14.2	8.1	1.74	6.6	2.51	87.3	0.84	71	226	6.8
L67	102	9.2	13.3	1.56	5.5	2.52	57.7	1.07	66	125	9.9
L68	96	5.1	8.4	1.3	3.9	2.65	34.3	0.98	66	62	7.2
L69	94	6.1	10.2	1.3	3.6	2.7	50	0.85	69	91	7.7
L70	126	8.1	12.1	1.6	4.3	2.69	53	1.25	40	112	6.2
L71	140	7.3	3.9	1.31	4.4	1.94	91.3	No data	64	142	7
L72	139	13.7	7.4	1.75	6.5	2.54	61.5	0.78	66	265	7.8
L73	129	4.5	4	1.19	3.9	2.03	52.5	1.04	No data	No data	9.5
L74	107	9	8.9	1.32	3.9	2.48	36	0.95	68	136	10.5
L75	101	6.9	4.5	1.27	3	2.81	39.5	1.1	53	93	9.3
L76	134	8	6.5	1.44	5.2	2.57	36.3	1.11	70	239	8.6
L77	101	5.5	6.8	1.15	3.6	2.2	58.5	0.81	63	59	6.8
L78	101	4.4	5.4	0.99	3.4	2.39	31.5	0.99	59	97	9.1
L79	151	5	2.2	1.29	3.6	1.98	No data	No data	38	118	7.6
L80	112	10	13.3	1.6	5.7	2.67	44.3	1.13	65	121	8.2
L81	136	11.6	5	1.51	6.2	2.31	101.8	1.14	74	189	8.1
L82	141	6.5	2.8	1.05	3.4	1.97	46.5	No data	54	168	5.2
L83	108	17.9	11.2	1.85	9.5	3.32	70.7	1.47	146	217	20.8
L84	109	8.2	10	1.45	4.9	2.46	44	1.06	65	No data	8
L85	95	9.5	7.9	1.43	3.8	3.37	43.3	1.03	78	74	17.2
L86	144	10.2	5.9	1.63	6.3	2.33	83	0.93	74	280	7.8
L87	101	7	8	1.4	3.7	2.49	55	0.92	60	85	8.8
L88	105	2.3	2.8	1.04	3	2.19	40	1.07	10	No data	8.8
L89	90	7.5	8.6	1.33	3.2	3	63.3	1.22	66	177	10.3
L90	156	4.5	2.4	1.03	3.1	1.63	48	0.91	32	120	6
L91	151	7.9	4.4	1.43	3.5	1.98	58	0.65	30	135	7.2
L92	108	10.8	9.6	1.43	7.1	2.37	132	0.99	64	133	7.2
L93	100	6.4	5.7	1.45	4.6	2.58	55	1.04	57	69	12.6
L94	125	10.3	11.3	1.39	6.2	2.22	96.8	0.87	71	251	5.4
L95	128	10.1	8.7	1.64	5.7	2.33	85.7	1.16	82	403	7
L96	120	9.3	8.6	1.6	5.3	2.53	45	1.19	44	62	6.6
L97	96	8	8	1.43	4.4	3.1	38.3	1.02	77	123	10.5
Cultivars
Antas	131	12	8.6	1.48	5.8	2.34	125.8	0.93	85	205	9.2
Bindoon	100	7.9	8.3	1.37	4.7	2.54	43.5	1.05	59	164	8
Campeda	134	8.6	8.4	1.57	3.4	2.47	31	1.04	30	73	8
Clare	116	15	11.6	1.89	9.6	2.83	117.8	0.95	104	217	10
Daliak	96	4.1	5.4	1.23	2.5	1.97	35	0.98	31	58	7.1
Dalkeith	99	7	10	1.43	4.1	2.92	38.8	1.24	79	94	9.3
Denmark	138	7.9	6.7	1.49	5.8	2.38	49.5	1.09	51	131	6.8
Dinninup	107	8.8	9.7	1.6	4.2	2.5	50.3	1.08	98	215	8.2
Dwalganup	86	5.3	9.9	1.48	5.8	2.63	48.5	1.03	96	82	10.9
Geraldton	97	2.7	3.8	0.92	3.7	2.17	38.8	1.12	86	124	7.8
Gosse	122	14.2	14.2	1.89	4.2	2.65	38.3	1.11	54	220	10.6
Goulburn	141	8.2	7.8	1.57	6.2	2.39	29	0.95	33	81	4.4
Izmir	88	5.7	8.1	1.13	3	2.51	36.8	1.04	66	136	7.2
Leura	139	9	7.6	1.48	4.5	2.61	47.5	0.73	43	79	5.5
Losa	99	6.4	6.9	1.32	4	2.47	31.3	0.75	63	183	6.5
Mintaro	113	14.2	13.1	1.93	6.4	2.95	91	0.99	85	243	10.3
Mt Barker	127	12.6	11.4	1.63	6.4	2.47	31.3	0.94	68	216	10.1
Napier	123	12.6	11.9	2.14	4.1	3.23	32.3	1.34	56	164	10.5
Narrikup	116	13.4	14.7	1.84	5.3	2.82	56.3	1.34	67	215	8.8
Nungarin	83	5.7	10.9	1.44	4.2	2.9	41.5	1.12	70	89	8.4
Riverina	110	9.6	8.9	1.79	3.7	2.67	47.3	0.93	76	148	9.7
Rosabrook	138	6.7	4.8	1.44	4.9	2.32	43.3	1.19	46	107	7.2
Rosedale	104	9	10.5	1.52	6.4	2.69	87.8	0.81	75	168	9
Seaton Park	104	8	11.3	1.52	6	2.65	47.5	1.17	73	228	8.8
Trikkala	115	7.2	9.4	1.65	3.2	2.68	38.8	0.95	69	102	8.8
Woogenellup	117	17.5	16.4	1.74	4.8	2.93	54.3	0.97	69	248	11.3
Yarloop	102	7.6	9.5	1.78	4.9	2.73	55.3	1.16	66	134	10.8
York	107	7.6	12	1.36	4	2.64	41.7	1.04	69	149	7
