# Supplementary material for: Morphological diversity within a core collection of subterranean clover (Trifolium subterraneum L.): Lessons in pasture adaptation from the wild
Source: PLoS One. 2020 Jan 8;15(1):e0223699. doi: 10.1371/journal.pone.0223699 (PMC6949112; doi:10.1371/journal.pone.0223699)
Supplement: S8 Table — Mean of four single plant replicates. (XLSX) [file pone.0223699.s013.xlsx]

## Sheet: S8 Table
S8 Table. Isoflavone contents (% of dry matter) of 97 core collection lines and 28 diverse cultivars of subterranean clover. Mean of four single plant replicates.
Genotype	Formononetin	Genistein	Biochanin A	Total isoflavones
Core collection lines
L01	0.03	0.88	1.3	2.2
L02	0	1.54	0.03	1.56
L03	0.06	2.58	0.03	2.66
L04	0.24	1.45	1.66	3.35
L05	0.03	0.58	1.11	1.71
L06	0.1	0.29	2.73	3.11
L07	0.71	1.41	1.06	3.19
L08	0.03	1.56	0	1.59
L09	0.05	0.83	1.49	2.36
L10	0.49	0.59	1.19	2.26
L11	0.4	1.59	0.25	2.24
L12	0.04	0.85	1	1.89
L13	0.65	1.16	0.9	2.71
L14	0.55	1.3	0.43	2.28
L15	0.69	0.61	0.81	2.11
L16	0.38	0.1	2.56	3.04
L17	0.51	0.23	1.38	2.11
L18	0	0.85	0.04	0.89
L19	0.01	1.15	0.04	1.2
L20	0.08	0.85	1.68	2.6
L21	0.11	0.63	0.56	1.3
L22	0.01	1.74	0.08	1.83
L23	0.03	2.01	0.28	2.31
L24	0.23	0.43	1.19	1.84
L25	0.35	0.75	0.95	2.05
L26	1.44	1.29	0.85	3.58
L27	0.53	0.58	1.59	2.69
L28	1.03	1.39	1.28	3.69
L29	0.04	0.76	2.41	3.21
L30	1.28	0.18	2.26	3.71
L31	0.11	1.79	0.23	2.13
L32	0.04	2.45	0.25	2.74
L33	0.13	2.36	0.74	3.23
L34	0.23	1.46	0.61	2.3
L35	0.01	1.16	0.48	1.65
L36	0.06	1.23	0.71	2
L37	0.1	1.16	0.58	1.84
L38	0.04	1.63	0.64	2.3
L39	0.08	1.11	0.59	1.78
L40	0.03	1.7	1.11	2.84
L41	0.18	1.39	0.74	2.3
L42	0.04	0.66	1.86	2.56
L43	0.03	0.38	0.1	0.5
L44	0.36	0.13	2.36	2.85
L45	0.06	1.64	0.8	2.5
L46	0.09	1.31	0.98	2.38
L47	0.34	0.31	2.45	3.1
L48	0.08	0.21	2.73	3.01
L49	0.08	0.36	1.28	1.71
L50	0.09	1.2	0.56	1.85
L51	0.05	1.59	0.63	2.26
L52	0.08	0.53	1.14	1.74
L53	1.91	1.33	0.65	3.89
L54	2.08	1.68	0.13	3.88
L55	0.36	1.46	0.1	1.93
L56	0.76	1.24	0.14	2.14
L57	0.01	0.25	0.2	0.46
L58	0.13	1.25	0.79	2.16
L59	0.01	1.2	0.1	1.31
L60	0.03	1.39	0.14	1.55
L61	0.1	1.96	0.09	2.15
L62	0.04	1.94	0.15	2.13
L63	0.14	0.56	1.08	1.78
L64	0.11	1.66	0.64	2.41
L65	0.6	1	0.56	2.16
L66	0.03	2.01	0.58	2.61
L67	0.15	1.6	0.88	2.63
L68	0.14	1.75	0.93	2.81
L69	0	1.05	0.76	1.81
L70	0.9	1.26	0.71	2.88
L71	0	1.48	0.11	1.59
L72	0.01	1.81	0.1	1.93
L73	0.04	1.45	0.74	2.23
L74	0.04	0.49	1.33	1.85
L75	0.01	1.4	0.69	2.1
L76	0.15	0.53	1.73	2.4
L77	0	1.06	0.64	1.7
L78	0	1.49	0.64	2.13
L79	0.01	1.33	0.23	1.56
L80	0	1.25	0.78	2.03
L81	0.04	2.24	0.43	2.7
L82	0.01	1.75	0.46	2.23
L83	1.83	0.98	1.39	4.19
L84	0.76	1.23	0.36	2.35
L85	0.19	0.14	2.29	2.61
L86	0.03	2.49	0.16	2.68
L87	1.49	1.25	1.25	3.99
L88	0.01	0.99	0.55	1.55
L89	0.1	0.89	0.33	1.31
L90	0.04	1.39	0.38	1.8
L91	0.03	1.34	0.08	1.44
L92	0.04	1.11	0.31	1.46
L93	0	0.88	0.58	1.45
L94	0	1.11	0.08	1.19
L95	0	0.98	0.18	1.15
L96	0.03	1.75	0.44	2.21
L97	0.03	0.73	1.61	2.36
Cultivars
Antas	0.11	1.84	0.2	2.15
Bindoon	0.1	1.9	0.7	2.7
Campeda	0.29	1.23	1	2.51
Clare	0.08	2.19	0.13	2.39
Daliak	0.31	0.36	0.43	1.1
Dalkeith	0	0.39	0.04	0.43
Denmark	0.01	1.7	0.96	2.68
Dinninup	1.26	0.63	1.89	3.78
Dwalganup	1.01	0.85	0.51	2.38
Geraldton	1.2	0.25	1.03	2.48
Gosse	0.08	1.48	0.6	2.15
Goulburn	0	1.08	0.49	1.56
Izmir	0.04	0.73	0.26	1.03
Leura	0	1.26	0.59	1.85
Losa	0.13	1.18	1.06	2.36
Mintaro	0	1.18	0.05	1.23
Mt Barker	0.04	1.03	1.31	2.38
Napier	0.11	1.63	0.63	2.36
Narrikup	0.01	0.83	0.48	1.31
Nungarin	0.08	0.55	1.09	1.71
Riverina	0.09	1.34	0.5	1.93
Rosabrook	0.08	1.88	0.95	2.9
Rosedale	0.06	0.61	0.21	0.89
Seaton Park	0.05	0.49	1.76	2.3
Trikkala	0.2	2.28	0.83	3.31
Woogenellup	0.1	1.25	0.61	1.96
Yarloop	2	1.23	0.21	3.44
York	0.03	1.64	0.69	2.35
