# Supplementary material for: Morphological diversity within a core collection of subterranean clover (Trifolium subterraneum L.): Lessons in pasture adaptation from the wild
Source: PLoS One. 2020 Jan 8;15(1):e0223699. doi: 10.1371/journal.pone.0223699 (PMC6949112; doi:10.1371/journal.pone.0223699)
Supplement: S9 Table — Ratings were conducted on single plants in the first two replicates and checked against plants in the third replicate. Rating scales for all traits are described in S2 Table. (XLSX) [file pone.0223699.s014.xlsx]

## Sheet: S9 Table
S9 Table. Morphological marker trait ratings on spaced plants of the 97 core collection lines and 28 diverse cultivars. Ratings were conducted on single plants in the first two replicates and checked against plants in the third replicate. Rating scales for all traits are described in S2 Table.
Genotype	Leaf mark position	Leaf mark crescent width	Leaf mark arm breadth	Arms colour	Leaf mark band breadth	Leaflet indentation	Leaf flecking	Leaf flush	Stipule pigmentation	Calyx pigmentation	Leaf upper surface pubescence	Petiole pubescence	Stem pubescence	Peduncle pubescence	Seed colour
Rating scale		(Nil-C4)	(Nil-A3)		(Nil-B3)	(0-4)	(0-6)	(0-6)	(0-6)	(0-8)	(0-8)	(0-8)	(0-8)	(0-8)
Core collection lines
L01	Central	C2	A1-2	White		1	1	1	2.5	5	5.5	3	5.5	6	Black
L02	Central	C2	A3	Green		0	0	0.5	2	0	5	0	0.5	1	Black
L03	Central		A2	Green		2	0	0	1.5	0	2	3	5	4	Black
L04	Central	C2-3	A2	White		4	1	1.5	5.5	0	1	4.5	5	4	Black
L05	Absent					2	1	0	5	0	0	2	6	6	Black
L06	Central	C3				0	4.5	1.5	3	4.5	1	2	5	5.5	Black
L07	Central	C1	A2	White		0	2	1	4	1.5	0	1	5	4	Black
L08	Central	C2	A2	Green		2	0	0.5	4	0	4	1	2.5	4	Black
L09	Central	C1-2	A1-2	White		2	5	2	0.5	0	1	2.5	2	2	Black
L10	Central	C2	A3	White		3	1	0	4	0	1	3	3	5	Black
L11	Central	C3				0	1	0	2	5	4	5	7	8	Black
L12	Central	C3-4				0	1.5	0.5	3	2	1	3	5.5	4	Black
L13	Central	C2-3	A2	White		0	3.5	2	5	5	0	2	5.5	2.5	Black
L14	Central	C2-3	A1	White		2	2	0.5	1	2	4.5	3	4	3	Black
L15	Central	C2-3	A1	White		2	1.5	0.5	4	1	2	0	3.5	2.5	Black
L16	Central	C4				0	2.5	0	2	3	0	0.5	5.5	3.5	Black
L17	Central	C1-2	A1-2	Green		0	0	0	5	0	4	3	5	6	Black
L18	Distal	C3	A1-2	Green		0	0	0	4	0	2	3	0	3	Amber
L19	Distal	C2	A2	Green		0	0	0	4	0	1.5	1	0.5	1	Black
L20	Central	C2-3				2	0	0	2.5	5	0	2	2.5	2	Black
L21	Central	C2	A1	White		3	0	0	3	7	0.5	2.5	6	6	Black
L22	Central	C1	A2	Green		0	0	3	5	0	5	5	3	4	Black
L23	Central	C2-3	A2-3	Green		0	0	0	1	0	0	5	5.5	4.5	Amber
L24	Central	C2-3	A1	White		3	1.5	3.5	5	1	0.5	5	5.5	5.5	Black
L25	Central	C2	A1	White		0	1.5	0.5	3	0	0	1	0	0	Black
L26	Proximal		A1	White		0	0	0	3	0	0	2	0	5.5	Black
L27	Proximal	C2				2	1	2	3.5	3	2	0.5	3	2.5	Black
L28	Central	C2	A1	White		4	0	1	2.5	1	4.5	5	7	7	Black
L29	Central	C3				0	1	2	4	0	0	1	4	3.5	Black
L30	Central	C1	A2-3	Green		2	2.5	0	4	0	0	0	5	1.5	Black
L31	Central	C1	A2-3	Green		4	0.5	0	6	0	1	1	0	2	Black
L32	Central	C2	A3	Green		2	1	0	6	0	0	0	0	0	Black
L33	Central	C3	A2	Green		4	0	0.5	5	0	0	4	0	1	Black
L34	Central	C2-3	A1-2	White		4	0	2.5	2.5	2.5	0	3	6.5	7.5	Black
L35	Central	C2-3	A1-2			1	1	0	2.5	4	1	1.5	0	0.5	Black
L36	Central	C3	A1	White		0	2.5	1	2.5	3.5	1	0	0.5	0	Black
L37	Central		A1	White		2	2	0	3.5	0	6	3	6	4	Black
L38	Central		A1	White		3	0.5	0	2.5	0	1.5	1.5	6.5	5.5	Black
L39	Central	C2-3	A1-2	White		3	0.5	0	3	3.5	0	0	5	0	Black
L40	Central	C2-3				2	2	1.5	4	6.5	4	5	8	7.5	Black
L41	Central	C3	A1-2	White		4	1	1	2.5	3	3	0	3	1	Black
L42	Central	C1				2	2.5	0	0.5	7.5	0	0	0	0	Black
L43	Central	C2	A1-2	White		1	0	0	5	0	4	3.5	0	1.5	Amber
L44	Distal	C3				4	2	2	5	3	2	2	4	2	Black
L45	Central	C2-3	A2	White		2	0.5	2	4	3	0	0	5	3	Black
L46	Central	C2-3	A1-2	White		2	3	2.5	4	2.5	0	0	3	1	Black
L47	Central	C2	A2	White		4	3.5	3.5	2.5	0	0	2	5.5	5.5	Black
L48	Central	C2	A2	White		0	2.5	0	2	0	0	4	6	7	Black
L49	Absent					2	1	0	4	7.5	5	4	3.5	6.5	Black
L50	Central	C2-3	A1	White		1	3	1.5	3	4.5	2	4	6	6	Black
L51	Central	C2-3	A2	Green		2	2.5	1.5	3	0	4	3	7	5	Black
L52	Central	C2	A2	White		2	0.5	0.5	6	0	0	1	3	0.5	Black
L53	Proximal	C2	A2	White		1	1	3	3.5	2	0	0	2.5	0	Black
L54	Proximal	C2	A2-3	Green		0	0	0	0	0	0	1.5	4.5	6	Amber
L55	Central	C1	A2	Green		2	0	0	6	0	3.5	5	5	5	Amber
L56	Central	C1	A2	Green		2	0	0	3.5	0	3	4.5	4	5	Black
L57	Central	C3				0	0	0	4	4.5	5.5	0	3	3	Black
L58	Central	C3-4				0	1	3	0.5	5.5	0.5	3	7	4.5	Black
L59	Central	C1	A2	Green		2	0	0.5	5	0	0	2.5	0	4.5	Black
L60	Central	C1	A2	Green		0	0	0	5	0	1	3.5	1	5.5	Black
L61	Central	C2	A2-3	Green		2	0	0.5	5	0	2	4	0	1	Black
L62	Central	C1	A2-3	Green		0	0	0	5	0	1.5	6	0	2	Black
L63	Central	C1	A2-3	Green		2	0	0	2	0	0	0	3	2	Black
L64	Central	C2	A1	White		2	2.5	0	2	0	0	2	4	2	Black
L65	Central	C2-3	A2	White		0	2.5	0.5	3	5	0	3	4.5	3.5	Black
L66	Central	C3	A2	Green		2	3	0	4	0	3	3	0	0	Black
L67	Central	C2	A2	White		0	3.5	2.5	3.5	3	0	2	5.5	3	Black
L68	Central	C3	A1-2	White		0	0	1	4	4	0	2	5	4.5	Black
L69	Central	C2	A2	White		0	0.5	1	4	2.5	0	3	5	5	Black
L70	Central	C2	A1	White		1	2	0.5	5	0	1.5	6	7	6	Black
L71	Central	C3	A2	Green		1	1	0	6	0	2	4	6.5	5.5	Black
L72	Central	C1-2	A2-3	Green		4	0	0	4.5	0	0	1	0	2.5	Black
L73	Central	C2-3	A2	Green		0	2	0	0	0	0	0	0	0	Black
L74	Proximal	C3	A1-2	White		4	0.5	1	4	5	2.5	1	5	0.5	Black
L75	Central				B1	0	1.5	0	6	0	0	2.5	5.5	4.5	Black
L76	Central	C3				1	5	1.5	3	5.5	0	4	6	6	Black
L77	Central	C2	A2	White		0	2	2	4	2	3	2	5	5	Black
L78	Absent					2	2	0	3	6.5	0	2.5	5.5	4.5	Black
L79	Central		A2	Green		1	0	0	5	0	2	2	5	4	Black
L80	Central	C3-4				2	1	2.5	2.5	0	1	1.5	6	5	Black
L81	Central	C1	A2	Green		2	1.5	0	5	0	1.5	4	6	5.5	Black
L82	Central	C2-3	A3	Green		2	0	0	5.5	0	2.5	3	1	0	Black
L83	Central	C1-2				4	4.5	4	0	0	0	3.5	4	4	Black
L84	Central	C2	A1	White		2	1	0	6	0	2	3	5.5	4.5	Black
L85	Central	C3-4				2	0	3.5	2.5	0	0	4	5	4.5	Black
L86	Central	C1-2	A2-3	Green		2	1.5	0	5	0	1.5	2	1	3.5	Black
L87	Proximal	C1	A1-2	White		3	1.5	2	3.5	1	0	1	0	1	Black
L88	Central	C3	A1	White		0	1	0	2.5	3	2	3	5	2	Black
L89	Central	C3	A2	Green		2	2	5	5	8	4.5	6	6	6.5	Black
L90	Central	C2	A1	Green		0	0	0	5	0	0.5	4	0.5	3.5	Black
L91	Central	C2	A1	Green		2	1	0	3.5	0	0	2.5	8	7	Black
L92	Central	C3	A1-2	Green		3	2	0	4.5	0	0	1.5	0	0	Black
L93	Central	C4	A1			0	2.5	2.5	3	3	3	5	5.5	5	Black
L94	Distal	C1	A1	Green		0	0	0	0	0	1	4	0	1	Black
L95	Central	C2	A2	Green		2	1	0	4	0	1	3	1	4	Black
L96	Central	C1-2	A2-3	Green		3	2	0	4	0	0	1	0	0	Black
L97	Absent					1	0	2	3	3	0	5	5.5	6	Black
Cultivars
Antas	Central	C1-2	A3	Green		1	0	0	6	0	2	6	2	5.5	Black
Bindoon	Central	C4				0	1	2	1	5	0	0	6	5	Black
Campeda	Central	C2				2	2	0	4	0	0	0	0	1	Black
Clare	Central	C2	A3	White		2	0	5	5	0	0.5	3	0	2	Black
Daliak	Central	C1				0	3	0	6	8	4	2.5	5	4	Black
Dalkeith	Central	C2	A1	White		2	2	0	3	1	4	2	4	3	Black
Denmark	Central	C1-2	A2	Green		0	0	0	3	0	0	0	0	0	Black
Dinninup	Central	C3	A1-2	White		0	0	3	4	4	1	4	7	7	Black
Dwalganup	Central	C2	A1	White		0	2	2	3	1	6	2	4.5	4.5	Black
Geraldton	Central				B1	1	0	2	2	6	5	5	5	4.5	Black
Gosse	Central	C4				0	3	2	4	0	0	0	0	0.5	Black
Goulburn	Central	C2-3	A1	White		2	0	1	2	2	1	0	0.5	0	Black
Izmir	Central	C3-4		White		0	1	1	3.5	6.5	0.5	2	5.5	6	Black
Leura	Central	C2-3	A1	White		2	1	0	1	0	5	3	5	1	Black
Losa	Proximal	C1	A1-2	Green		0	2	0	4	0	2	4	6.5	6	Black
Mintaro	Central	C1-2	A1-2	Green		0	0	0	4	0	5	3	2	4.5	Amber
Mt Barker	Central	C3				0	2	2	4	6	0	4	7.5	7.5	Black
Napier	Central	C3-4				0	1	2	3	0	0	0	0	0	Amber
Narrikup	Central	C2	A2	White		2	1	1	2.5	3	0	5	6	6.5	Black
Nungarin	Central				B2	0	0	2	3	6.5	5	4	3.5	4.5	Black
Riverina	Central	C4				0	2	2	4	0	0	1	0	0	Amber
Rosabrook	Central	C4				1	1	1	1	4	0	0	2.5	0	Black
Rosedale	Central	C1	A1-2	Green		0	0	0	5	0	4	2	0	2.5	Amber
Seaton Park	Central	C2-3	A1	White		2	0	0	2	0	2	3	6	6.5	Black
Trikkala	Central	C2	A1	White		0	0	2	2	0	0	0	0	0	Amber
Woogenellup	Central	C2	A2	Green		4	3	0	4	0	1	3	0	3	Black
Yarloop	Central		A1	White		2	0	3	5	1	0	0	0	1	Amber
York	Central	C2-3	A2	White		0	0	1	4	6	0	5	6.5	6	Black
